# Supplementary material for: Facing ostracism: micro-coding facial expressions in the Cyberball social exclusion paradigm
Source: BMC Psychol. 2023 Jun 19;11:185. doi: 10.1186/s40359-023-01219-x (PMC10280895; doi:10.1186/s40359-023-01219-x)
Supplement: Supplementary file 4 — Additional file 4: Supplementary Table 1. Attrition analyses. [file 40359_2023_1219_MOESM4_ESM.xlsx]

## Sheet: Sheet1
Supplementary Table 1. Attrition analyses
	set 1 – live born children	set 2 – visited research center age 10	set 3 – usable Cyberball data	set 4 - including behavior problems age 14	set 1 vs set 3	set 2 vs set 3	set 3 vs set 4
					pa	pa	pa
n	9749	5862	4813	3546
Sex, No. boys (%)	4940 (50.7)	2914 (49.7)	2368 (49.2)	1723 (48.6)	0.1	0.61	0.6
Education of the mother, No. high (%)	2255 (23.1)	1551 (26.5)	1282 (26.6)	1069 (30.1)	3.84x10-06	0.85	4.59x10-04
Parental national origin, No. (%)					3.42x10-13	0.97	6.08x10-09
Dutch	5163 (53.0)	3485 (59.5)	2856 (59.3)	2309 (65.1)
non-Dutch, Western	907 (9.0)	532 (9.1)	433 (9.0)	332 (9.4)
non-Dutch, non-Western	3679 (37.7)	1845 (31.5)	1524 (31.7)	905 (25.5)
Age at Cyberball in years, mean (SD)		9.81 (0.36)	9.80 (0.34)	9.76 (0.29)		0.04	9.38x10-07
non-verbal IQ, mean (SD)		101.58 (15.03)	101.70 (14.97)	103.13 (14.69)		0.68	0.1
ap-value as based on T-test for numerical variables and Χ-square for categorical variables.
