# Supplementary material for: Facing ostracism: micro-coding facial expressions in the Cyberball social exclusion paradigm
Source: BMC Psychol. 2023 Jun 19;11:185. doi: 10.1186/s40359-023-01219-x (PMC10280895; doi:10.1186/s40359-023-01219-x)
Supplement: Supplementary file 5 — Additional file 5: Supplementary Table 2. Post-social exclusion questionnaire and loadings on exploratory factor analysis. [file 40359_2023_1219_MOESM5_ESM.xlsx]

## Sheet: Sheet1
Supplementary Table 2. Post-social exclusion questionnaire and loadings on exploratory factor analysis
		factor 1	factor 2	excluded
		Negative feelings during the game (retrospectively reported)	Negative feelings after the game
1	I feel good about myself		X
2	My self-esteem is high		X
3	I feel invisible			X
4	I feel important			X
5	I feel bad		X
6	I feel happy		X
7	I dislike myself		X
8	I feel sad		X
9	I feel angry		X
10	I felt like I belonged to the group during the ball game on the computer	X
11	The others decided everything during the ball game on the computer	X
12	The others let me decide during the ball game on the computer	X
13	I was angry during the ball game on the computer	X
14	I was happy during the ball game on the computer	X
15	My self-esteem was high during the ball game on the computer	X
