# Supplementary material for: Facing ostracism: micro-coding facial expressions in the Cyberball social exclusion paradigm
Source: BMC Psychol. 2023 Jun 19;11:185. doi: 10.1186/s40359-023-01219-x (PMC10280895; doi:10.1186/s40359-023-01219-x)
Supplement: Supplementary file 6 — Additional file 6: Supplementary Table 3. Associations between child characteristics and observed facial expressions during social exclusion. [file 40359_2023_1219_MOESM6_ESM.xlsx]

## Sheet: Sheet1
Supplementary Table 3. Associations between child characteristics and observed facial expressions during social exclusion
	Observed anger			Observed contempt
	β	95% CI	p	β	95% CI	p
Sex (girl)	0.11	0.05; 0.17	1.18x10-04	-0.06	-0.19; 0.07	0.38
Age	0.02	-0.01; 0.05	0.15	-0.1	-0.17; -0.03	0.01
Maternal education (high)	-0.01	-0.08; 0.06	0.72	-0.11	-0.27; 0.05	0.19
Non-verbal IQ	0.02	-0.02; 0.05	0.31	0.01	-0.06; 0.08	0.73
Ethnicity – non-Dutch Westerna	0.13	-0.03; 0.23	0.01	-0.23	-0.48; 0.01	0.06
Ethnicity – non-Westerna	0.08	-0.01; 0.14	0.02	-0.13	-0.29; 0.02	0.1
aReference group: Dutch
Analyses for each predictor were mutually adjusted the other predictors
