# Supplementary material for: Facing ostracism: micro-coding facial expressions in the Cyberball social exclusion paradigm
Source: BMC Psychol. 2023 Jun 19;11:185. doi: 10.1186/s40359-023-01219-x (PMC10280895; doi:10.1186/s40359-023-01219-x)
Supplement: Supplementary file 7 — Additional file 7: Supplementary Table 4. Differences in reactions to social exclusion for children of different ethnicities. [file 40359_2023_1219_MOESM7_ESM.xlsx]

## Sheet: Sheet1
Supplementary Table 4. Differences in reactions to social exclusion for children of different ethnicities (n=4,033)
		Observed total negative emotion			Self-reported negative feelings during the game
		β		p	β		p
Ethnicitya	n		95% CI			95% CI
other Westernb	376	0.02	0.00;0.04	0.07	0.01	-0.08;0.11	0.75
Turkish/Moroccanc	463	0.01	-0.01;0.03	0.53	-0.18	-0.27;-0.09	1.11x10-04
Africand	195	0	-0.03;0.03	0.93	-0.13	-0.27;0.00	0.05
Caribbeane	387	0.01	-0.01;0.03	0.38	-0.07	-0.17;0.02	0.14
otherf	180	0	-0.03;0.03	0.99	-0.01	-0.14;0.12	0.9
aReference group: Dutch (n=2,432)
bEuropean (n=315); American, Western (n=26); Asian, Western (n=5); Oceanian (n=7); Indonesian (n=23)
cTurkish (n=265); Moroccan (n=198)
dAfrican (n=86); Cape Verdian (n=109)
eDutch-Antillean (n=108); Surinamese-Creole (n=116); Surinamese-Hindustani (n=113); Surinamese-Unspecified (n=50)
fAmerican, non-Western (n=75); Asian, non-Western (n=105)
Analyses were adjusted for sex, age, maternal education, non-verbal and IQ, and parental national origin
