# Supplementary material for: Facing ostracism: micro-coding facial expressions in the Cyberball social exclusion paradigm
Source: BMC Psychol. 2023 Jun 19;11:185. doi: 10.1186/s40359-023-01219-x (PMC10280895; doi:10.1186/s40359-023-01219-x)
Supplement: Supplementary file 8 — Additional file 8: Supplementary Table 5. Differences in reactions to social exclusion for Turkish and Moroccan children versus Dutch children. [file 40359_2023_1219_MOESM8_ESM.xlsx]

## Sheet: Sheet1
Supplementary Table 5. Differences in reactions to social exclusion for Turkish and Moroccan children versus Dutch children
		Observed total negative emotion			Self-reported negative feelings during the game
		β		p	β		p
Ethnicitya	n		95% CI			95% CI
Turkish	265	0.01	-0.02;0.03	0.58	-0.12	-0.23;-0.01	0.03
Moroccan	198	0.01	-0.02;0.03	0.7	-0.26	-0.39;-0.13	9.69x10-05
aReference group: Dutch (n=2,432)
Analyses were adjusted for sex, age, maternal education, non-verbal IQ, and parental national origin
