# Supplementary material for: Facing ostracism: micro-coding facial expressions in the Cyberball social exclusion paradigm
Source: BMC Psychol. 2023 Jun 19;11:185. doi: 10.1186/s40359-023-01219-x (PMC10280895; doi:10.1186/s40359-023-01219-x)
Supplement: Supplementary file 9 — Additional file 9: Supplementary Table 6. Associations between observed facial expressions during social exclusion at 10 years and parent-reported behavior problems at age 14. [file 40359_2023_1219_MOESM9_ESM.xlsx]

## Sheet: Sheet1
Supplementary Table 6. Associations between observed facial expressions during social exclusion at 10 years and parent-reported behavior problems at age 14
	Internalizing problems			Externalizing problems
	β	95% CI	p	β	95% CI	p
Observed anger	-0.00	-0.04; 0.03	0.83	0	-0.04; 0.03	0.78
Observed contempt	-0.01	-0.09; 0.06	0.7	-0.05	-0.13; 0.02	0.16
Analyses were adjusted for sex, age, maternal education, non-verbal IQ, and parental national origin
