# Supplementary material for: Facing ostracism: micro-coding facial expressions in the Cyberball social exclusion paradigm
Source: BMC Psychol. 2023 Jun 19;11:185. doi: 10.1186/s40359-023-01219-x (PMC10280895; doi:10.1186/s40359-023-01219-x)
Supplement: Supplementary file 10 — Additional file 10: Supplementary Table 7. Associations between observed emotions during social exclusion and reported feelings in post-social exclusion questionnaire using robust linear regressions. [file 40359_2023_1219_MOESM10_ESM.xlsx]

## Sheet: Sheet1
Supplementary Table 7. Associations between observed emotions during social exclusion and reported feelings in post-social exclusion questionnaire using robust linear regressions
	Negative feelings during the game			Negative feelings after the game
	β	95% CI	p	β	95% CI	p
Total negative emotion	0.09	0.06; 0.12	3.09x10-09	-0.01	-0.04; 0.01	0.4
Sadness	0.09	0.06; 0.12	2.29x10-09	0.01	-0.01; 0.03	0.59
Anger	0.06	0.03; 0.09	4.07x10-05	-0.01	-0.04; 0.02	0.48
Contempt	0	-0.07; 0.07	0.99	-0.01	-0.07; 0.05	0.68
Negative feelings during the game				0.26	0.23; 0.28	2.40x10-80
Analyses were adjusted for sex, age, maternal education, non-verbal IQ, and parental national origin
