# Supplementary material for: Facing ostracism: micro-coding facial expressions in the Cyberball social exclusion paradigm
Source: BMC Psychol. 2023 Jun 19;11:185. doi: 10.1186/s40359-023-01219-x (PMC10280895; doi:10.1186/s40359-023-01219-x)
Supplement: Supplementary file 11 — Additional file 11: Supplementary Table 8. Associations between child characteristics and observed emotions and reported feelings during social exclusion using robust linear regressions. [file 40359_2023_1219_MOESM11_ESM.xlsx]

## Sheet: Sheet1
Supplementary Table 8. Associations between child characteristics and observed emotions and reported feelings during social exclusion using robust linear regressions
	Observed total negative emotion			Self-reported negative feelings during the game
	β	95% CI	p	β	95% CI	p
Sex (girl)	0.03	-0.01; 0.07	0.13	-0.18	-0.23; -0.11	5.88x10-09
Age	-0	-0.02; 0.02	0.72	0.01	-0.02; 0.04	0.71
Maternal education (high)	-0.02	-0.07; 0.03	0.44	0.08	0.01; 0.15	0.03
Non-verbal IQ	0.01	-0.01; 0.04	0.22	0.1	0.06; 0.13	7.99x10-09
Ethnicity – other Westerna	0.11	0.04; 0.19	1.97x10-03	0.01	-0.10; 0.12	0.87
Ethnicity – non-Westerna	0.06	0.01; 0.11	0.01	-0.13	-0.20; -0.06	2.76x10-04
aReference group: Dutch
Analyses for each predictor were mutually adjusted the other predictors
