# Supplementary material for: Facing ostracism: micro-coding facial expressions in the Cyberball social exclusion paradigm
Source: BMC Psychol. 2023 Jun 19;11:185. doi: 10.1186/s40359-023-01219-x (PMC10280895; doi:10.1186/s40359-023-01219-x)
Supplement: Supplementary file 12 — Additional file 12: Supplementary Table 9. Reaction to social exclusion at age 10 years and parent-reported behavior problems at age 14 using robust linear regressions. [file 40359_2023_1219_MOESM12_ESM.xlsx]

## Sheet: Sheet1
Supplementary Table 9. Reaction to social exclusion at age 10 years and parent-reported behavior problems at age 14 using robust linear regressions
	Internalizing problems			Externalizing problems
	β	95% CI	p	β	95% CI	p
Observed total negative emotion	-0.03	-0.06; -0.00	0.011	-0.01	-0.03; 0.01	0.38
Self-reported negative feelings during the game	0.06	0.04; 0.08	3.36x10-06	0.05	0.02; 0.07	1.11x10-04
Analyses were adjusted for sex, age, maternal education, non-verbal IQ, and parental national origin
