# Supplementary material for: Facing ostracism: micro-coding facial expressions in the Cyberball social exclusion paradigm
Source: BMC Psychol. 2023 Jun 19;11:185. doi: 10.1186/s40359-023-01219-x (PMC10280895; doi:10.1186/s40359-023-01219-x)
Supplement: Supplementary file 13 — Additional file 13: Supplementary Table 10. Associations between observed emotions during social exclusion and reported feelings in post-social exclusion questionnaire in non-imputed set. [file 40359_2023_1219_MOESM13_ESM.xlsx]

## Sheet: Sheet1
Supplementary Table 10. Associations between observed emotions during social exclusion and reported feelings in post-social exclusion questionnaire in non-imputed set (n=4,033)
	Negative feelings during the game			Negative feelings after the game
	β	95% CI	p	β	95% CI	p
Total negative emotion	0.09	0.06; 0.12	5.31x10-09	0	-0.03; 0.03	0.87
Sadness	0.09	0.05; 0.12	6.31x10-08	0	-0.03; 0.03	0.91
Anger	0.06	0.03; 0.09	1.65x10-04	0.01	-0.02; 0.04	0.44
Contempt	0.02	-0.05; 0.09	0.54	0	-0.07; 0.07	0.95
Negative feelings during the game				0.27	0.24; 0.30	5.96x10-62
Analyses were adjusted for sex, age, maternal education, non-verbal IQ, and parental national origin
