# Supplementary material for: Facing ostracism: micro-coding facial expressions in the Cyberball social exclusion paradigm
Source: BMC Psychol. 2023 Jun 19;11:185. doi: 10.1186/s40359-023-01219-x (PMC10280895; doi:10.1186/s40359-023-01219-x)
Supplement: Supplementary file 14 — Additional file 14: Supplementary Table 11. Associations between child characteristics and observed emotions and reported feelings during social exclusion in non-imputed set. [file 40359_2023_1219_MOESM14_ESM.xlsx]

## Sheet: Sheet1
Supplementary Table 11. Associations between child characteristics and observed emotions and reported feelings during social exclusion in non-imputed set (n=4,033)
	Observed total negative emotion			Self-reported negative feelings during the game
	β	95% CI	p	β	95% CI	p
Sex (girl)	0.02	-0.05; 0.08	0.63	-0.17	-0.24; -0.11	7.13x10-08
Age	0	-0.03; 0.03	0.89	0	-0.03; 0.03	0.87
Maternal education (high)	-0.03	-0.10; 0.05	0.49	0.07	0.00; 0.15	0.06
Non-verbal IQ	0.02	-0.01; 0.06	0.19	0.09	0.05; 0.12	2.47x10-07
Ethnicity – other Westerna	0.11	-0.01; 0.22	0.07	0.02	-0.09; 0.13	0.76
Ethnicity – non-Westerna	0.03	-0.05; 0.10	0.46	-0.13	-0.21; -0.05	6.48 x10-04
aReference group: Dutch
Analyses for each predictor were mutually adjusted the other predictors
