# Supplementary material for: Facing ostracism: micro-coding facial expressions in the Cyberball social exclusion paradigm
Source: BMC Psychol. 2023 Jun 19;11:185. doi: 10.1186/s40359-023-01219-x (PMC10280895; doi:10.1186/s40359-023-01219-x)
Supplement: Supplementary file 15 — Additional file 15: Supplementary Table 12. Reaction to social exclusion at 10 years and parent-reported behavior problems at age 14 in non-imputed set. [file 40359_2023_1219_MOESM15_ESM.xlsx]

## Sheet: Sheet1
Supplementary Table 12. Reaction to social exclusion at 10 years and parent-reported behavior problems at age 14 in non-imputed set (n=3,093)
	Internalizing problems			Externalizing problems
	β	95% CI	p	β	95% CI	p
Observed total negative emotion	-0.04	-0.07; -0.00	0.048	-0.03	-0.06; 0.01	0.12
Self-reported negative feelings during the game	0.07	0.04; 0.11	8.62x10-05	0.11	0.07; 0.14	2.72x10-09
Analyses were adjusted for sex, age, maternal education, non-verbal IQ, and parental national origin
